# Supplementary material for: Inhibition of Cdk5 in PV Neurons Reactivates Experience-Dependent Plasticity in Adult Visual Cortex
Source: Int J Mol Sci. 2021 Dec 24;23(1):186. doi: 10.3390/ijms23010186 (PMC8745415; doi:10.3390/ijms23010186)
Supplement: Supplementary file 1 [file ijms-23-00186-s001.zip]

Archive with 1 entries (1 files):
- ijms-1485998-supplementary.pdf
